# Supplementary material for: Frailty among people with multiple sclerosis who are wheelchair users
Source: PLoS One. 2022 Jul 15;17(7):e0271688. doi: 10.1371/journal.pone.0271688 (PMC9286252; doi:10.1371/journal.pone.0271688)
Supplement: S1 Dataset — (XLSX) [file pone.0271688.s001.xlsx]

## Sheet: Minimal_dataset_SPSS_PLOSONE
ID	F1_MSQoL_01	F2_MSQoL_02	F3_mobility_aid	F4_Does_anyone_assist_you_in_the_performance_of_ADLs_1Yes_0No	F5_Worried_or_concerned_about_falling_1Yes_0No	F6_MSQoL_13	F7_MSQoL_16	F8_MSQoL_12	F9_MSQoL_05	F10_MSQoL_07	F11_MSQoL_11	F12_MSQoL_08	F13_MSQoL_21	F14_MSQoL_31	F15_MSQoL_27	F16_SCIFCS_Total	F17_CPI	F18_MSQoL_30	F19_MSQoL_28	F20_MSQoL_18	F21_MSQoL_50	F22_MSQoL_47	F23_CVLT_Total	F24_Bvmt_Total	F25_SDMT	F26_MSQoL_44	F27_MSQoL_42	F28_25FTW	F29_BMI	F30_MSQoL_51	Age	MS_type_1RR_2PP_3SP_4unsure	MS_duration	Frequency_of_Falls_6months_winsorized	Recurrent_falls	Gender_0m_1f	Marital_Status_1Married_2Single_3Divorced_4Widower	Race_3AfricanAmerican_4Caucasian_6Hispanic	Height_m	Weight_kg	Frailty_index	Duration_mobility_aid_use	Type_mobility_aid_1PW_2MW_3_scooter
001	50	25	1	1	1	100	0	100	0	0	0	50	40	60	60	37	58.84	80	80	0	75	33.3	49	43	43	40	80	1	26.3377	50	65	1	34	2	1	1	1	4	1.5748	65.3172	0.553333	18	2
002	50	50	1	1	0	100	0	50	50	0	0	0	40	60	20	26	57.77	80	60	100	50	0	44	12	12	80	80	1	29.9861	75	72	3	22	4	1	0	1	4	1.8034	97.5223	0.568333	6	1
003	25	25	1	1	1	0	0	0	0	0	0	0	40	0	20	35	45.9	40	40	0	50	33.3	61	52	52	60	80	1	21.6136	50	61	3	38	1	0	1	1	4	1.7018	62.5957	0.681667	32	1
004	25	50	1	-2	1	100	100	100	50	50	50	50	20	60	80	40	81.36	80	100	100	50	100	58	58	58	100	100	1	49.3354	75	59	1	14	0	0	1	3	4	1.7018	142.881	0.331034	11	1
005	25	50	1	0	1	0	0	100	50	50	50	50	20	0	0	31	17.39	40	80	0	50	100	47	33	33	20	20	1	37.0223	100	41	4	17	1	0	1	1	4	1.6002	94.8007	0.565	12	1
006	50	100	1	1	1	0	0	50	50	0	0	50	60	40	20	33	58.84	60	80	0	75	33.3	35	41	41	80	80	1	30.0383	25	67	2	31	3	1	1	2	4	1.6256	79.3786	0.601667	18	1
007	50	25	1	1	1	100	0	50	0	0	0	0	40	60	40	35	48.44	100	100	0	50	0	39	-2	18	60	60	1	28.9748	0	57	3	10	2	1	1	1	3	1.7018	83.9145	0.668966	1	1
008	75	50	1	0	0	0	0	100	0	0	0	0	100	60	20	28	49.31	80	100	100	0	0	52	43	43	100	80	1	29.2134	75	62	2	27	2	1	0	1	4	1.9304	108.862	0.486667	3	2
009	25	25	1	1	0	100	100	50	0	0	0	0	100	100	80	25	61.1	100	100	100	50	-2	33	-2	30	80	80	1	21.6329	75	55	3	15	6	1	1	1	3	1.651	58.967	0.414286	11	3
010	50	25	1	0	1	100	0	50	50	50	50	100	60	20	60	37	58.84	80	80	0	50	100	64	49	49	80	100	1	28.3219	25	60	3	19	5	1	1	4	4	1.6256	74.8427	0.448333	6	1
011	75	50	1	1	1	100	0	100	50	0	50	0	60	60	40	27	68.03	100	100	100	25	33.3	50	51	51	40	60	1	27.2478	100	58	3	23	6	1	0	1	4	1.905	98.8831	0.438333	17	3
012	75	50	1	0	1	100	0	50	50	0	0	0	40	60	40	33	61.1	60	60	100	50	100	43	51	51	80	100	1	32.9261	100	68	1	23	2	1	1	2	4	1.6764	92.5328	0.428333	15	2
013	50	50	1	0	0	100	100	100	100	0	0	0	100	80	80	25	66.42	80	100	100	100	100	31	36	36	60	60	1	27.8069	100	61	1	15	1	0	1	4	3	1.6256	73.4819	0.313333	8	1
014	25	75	1	1	1	100	100	50	50	0	0	0	60	40	40	50	56.73	80	80	0	50	100	45	50	50	40	60	1	32.1209	50	65	1	19	0	0	1	4	3	1.5494	77.1106	0.541667	7	1
015	100	100	1	0	1	100	100	100	50	0	0	50	40	60	80	37	88.23	100	80	100	50	100	46	31	31	60	60	1	34.2173	75	59	3	24	0	0	1	3	3	1.6764	96.1615	0.348333	11	1
016	75	100	1	1	1	100	100	50	0	0	0	50	60	40	20	49	42.52	80	100	100	50	100	48	30	30	80	100	1	23.1846	100	46	1	15	2	1	1	2	3	1.7526	71.2139	0.415	4	1
017	50	75	1	1	1	100	100	100	0	0	0	0	60	60	80	26	63.59	100	100	100	100	66.7	48	34	34	80	100	1	29.2641	50	69	1	8	2	1	1	1	3	1.5748	72.5747	0.39	8	1
018	25	50	1	1	1	0	0	50	50	0	0	0	40	20	0	42	52.87	40	80	0	0	0	40	37	37	20	40	1	28.5914	25	39	1	10	5	1	0	1	4	1.8034	92.9864	0.72	1	1
019	50	25	1	0	0	100	0	50	0	50	0	0	60	80	40	27	51.96	40	80	0	25	66.7	26	30	30	80	80	1	35.2619	75	46	3	15	2	1	0	2	3	1.8288	117.934	0.538333	10	1
020	50	100	1	1	1	100	0	100	50	0	0	50	100	60	40	38	59.95	80	60	100	50	100	42	2	2	60	60	1	34.3882	100	48	1	17	0	0	1	2	3	1.5494	82.5537	0.53	8	1
021	25	50	1	1	0	100	0	100	50	50	50	50	40	40	20	32	64.96	40	80	0	-2	100	42	27	27	40	40	1	25.5016	75	39	1	8	1	0	1	2	3	1.6764	71.6675	0.534483	6	1
022	100	100	1	0	0	100	0	100	50	0	0	0	60	0	60	26	66.62	100	100	100	100	-2	19	36	36	100	80	1	28.2892	100	65	2	42	1	0	1	3	-2	1.651	77.1106	0.37931	4	1
023	50	50	1	1	1	0	0	50	50	0	0	50	60	40	40	42	51.96	40	60	0	50	66.7	32	19	19	20	40	1	30.1315	75	54	4	27	3	1	0	1	3	1.778	95.2543	0.708333	4	1
024	0	0	1	1	1	0	0	100	0	50	50	0	20	0	20	24	62.31	60	60	100	100	100	33	40	40	60	80	1	19.0529	50	77	1	40	1	0	1	1	4	1.6256	50.3487	0.55	3	1
025	50	25	1	0	1	0	0	50	50	0	0	0	80	40	60	35	59.93	80	80	0	0	33.3	54	-2	21	80	80	1	20.6742	0	49	3	25	2	1	1	1	6	1.7526	63.5029	0.637931	5	2
026	75	50	1	1	0	100	0	100	0	0	0	0	80	80	60	28	64.96	80	100	100	0	0	57	-2	41	80	80	1	24.3943	50	65	2	18	3	1	0	1	4	1.8796	86.1825	0.453448	5	3
027	75	100	1	1	1	0	0	50	0	50	0	50	40	20	20	50	53.68	60	40	0	0	0	39	-2	34	60	40	1	20.1753	0	45	1	12	10	1	1	1	4	1.6764	56.699	0.687931	-2	1
028	25	50	1	1	1	0	0	50	0	50	50	50	40	60	40	41	77.25	100	100	100	50	100	45	-2	45	100	100	1	22.2399	50	-2	1	4	1	0	1	2	3	1.778	70.3068	0.443103	1	3
029	75	25	1	1	0	0	0	0	0	0	0	0	20	40	60	46	52.87	60	40	0	75	66.7	48	-2	58	80	60	1	18.8812	50	37	2	4	8	1	1	2	4	1.6256	49.8951	0.608621	1	1
030	25	25	1	1	1	100	0	0	0	0	0	0	100	40	40	36	66.42	80	80	0	25	100	32	-2	-2	60	80	1	31.0931	0	65	1	14	1	0	1	1	-2	1.5748	77.1106	0.676786	13	1
031	25	25	1	1	1	0	0	50	0	0	0	0	100	40	20	41	32.87	80	60	0	50	0	42	-2	-2	60	80	1	21.456	50	71	3	32	10	1	1	3	4	1.6256	56.699	0.673214	3	3
032	100	75	1	1	0	100	100	50	50	0	0	0	80	60	40	24	68.03	80	80	0	25	100	52	-2	-2	80	80	1	24.961	50	61	3	37	1	0	1	1	4	1.651	68.0388	0.392857	10	1
033	75	100	1	0	0	100	100	100	0	0	0	0	60	80	100	21	100	100	100	100	100	100	50	-2	-2	100	100	1	24.961	100	59	3	50	1	0	1	4	4	1.651	68.0388	0.244643	15	2
034	25	25	1	0	1	0	0	50	50	0	0	0	40	80	20	37	41.66	80	80	0	0	0	28	-2	-2	80	80	1	44.0939	0	40	3	16	1	0	1	1	4	1.7272	131.542	0.7375	4	2
035	50	50	1	1	1	100	100	50	0	0	0	50	60	40	20	45	66.42	80	80	100	50	100	42	-2	-2	60	60	1	29.0524	50	67	3	35	2	1	1	1	4	1.6764	81.6466	0.482143	15	1
036	75	75	1	1	1	100	100	100	0	0	0	0	80	0	60	32	54.75	80	80	100	0	33.3	49	-2	-2	80	80	1	38.0851	50	56	2	15	2	1	1	3	4	1.6002	97.5223	0.558929	10	2
037	75	50	1	1	1	100	100	50	0	0	0	0	100	80	20	42	59.99	80	80	100	100	66.7	39	-2	-2	100	100	1	21.7993	50	60	3	21	4	1	1	1	4	1.651	59.4206	0.451786	7	1
038	25	25	1	0	1	100	0	0	0	0	0	0	60	0	0	48	49.31	60	60	0	0	66.7	55	-2	-2	60	60	1	23.4078	50	-2	3	20	6	1	1	3	4	1.4732	50.8023	0.669643	12	3
039	25	25	1	1	1	100	100	50	0	0	50	50	100	20	0	26	45.9	60	80	0	0	0	61	-2	-2	80	80	1	27.8027	50	68	2	23	2	1	0	1	4	1.8288	92.9864	0.626786	8	3
040	50	50	1	1	1	0	0	50	0	0	0	50	20	60	60	50	56.73	60	100	100	50	66.7	44	-2	-2	100	100	1	17.5767	75	61	1	28	2	1	1	1	6	1.524	40.8233	0.5625	5	2
041	25	25	1	0	1	0	0	50	0	0	0	0	60	80	60	39	59.99	40	80	100	50	33.3	43	-2	-2	80	80	1	27.4384	50	64	1	21	1	0	1	1	4	1.6764	77.1106	0.5875	16	3
042	25	75	1	0	0	100	0	100	0	0	0	0	40	0	20	32	100	100	100	0	50	100	33	-2	-2	40	40	1	29.1801	50	58	2	50	1	0	1	1	4	1.6256	77.1106	0.548214	16	1
043	25	25	1	0	1	100	0	50	100	0	0	0	40	20	40	33	44.22	80	80	100	0	100	41	-2	-2	0	20	1	30.6665	25	46	1	27	2	1	1	2	3	1.6764	86.1825	0.632143	13	1
044	0	25	1	1	1	0	0	50	0	0	0	0	60	0	0	44	48.44	80	20	0	25	33.3	46	-2	-2	0	20	1	25.9705	0	69	1	39	2	1	1	2	4	1.778	82.1002	0.810714	14	1
045	50	75	1	1	1	0	0	0	0	0	0	0	80	60	20	46	51.06	80	100	100	50	100	44	-2	-2	100	100	1	24.6946	100	38	2	21	3	1	1	3	4	1.6764	69.3996	0.539286	13	1

## Sheet: Legend
Legend
F1-F3= frailty items 1 through 30
MSQoL= Multiple Sclerosis Quality of Life Questionnaire
SCIFCS= Spinal Cord Injury Falls Concern Scale
CPI= Community Participation Indicators
CVLT= California Verbal Learning Test
Bvmt= Brief visuospatial memory test
SDMT= Symbol Digit Modalities Test
25FWT= 25 foot walk test
BMI= body mass index
RR= relapsing-remitting
PP= primary progressive
SP= secondary progressive
PW= power wheelchair
MW= manual wheelchair
value '-2' represents missing data
